# Supplementary material for: Tigecycline-induced coagulation gene prognostic prediction model and intestinal flora signature in AML
Source: Front Immunol. 2024 Nov 14;15:1486592. doi: 10.3389/fimmu.2024.1486592 (PMC11602473; doi:10.3389/fimmu.2024.1486592)
Supplement: Supplementary Table 1 — The primers of CRGs by qPCR. [file Table1.xls]

## Sheet: Table S1
Primers of CRGs genes
EVL	Forward Primer	CTTCCGTGATGGTCTACGATG
	Reverse Primer	TGCAACTTGACTCCAACGACT
EXT2	Forward Primer	ATGTGTGCGTCGGTCAAGTAT
	Reverse Primer	AGAATGGGGCCAAAACTGAAA
FHL2	Forward Primer	GTACAGACTGCTATTCCAACGAG
	Reverse Primer	GCACTGCATGGCATGTTGTT
HMGA1	Forward Primer	GGTCGGGAGTCAGAAAGAGC
	Reverse Primer	ATTCTTGCTTCCCTTTGGTCG
HMGA2	Forward Primer	ACCCAGGGGAAGACCCAAA
	Reverse Primer	CCTCTTGGCCGTTTTTCTCCA
MFHAS1	Forward Primer	GCCTCATGCTAGACAACAACG
	Reverse Primer	GCTGGTTGCGACTAAGGTAGAG
MINK1	Forward Primer	GGAGGACTGTATCGCCTATATCT
	Reverse Primer	GTCTCGATGGATCACCTTGTG
PLD1	Forward Primer	GAGCCACGGGTAAATACCTCT
	Reverse Primer	CCGCGTGTCCAGATTTTCTATG
PXN	Forward Primer	CTGCTGGAACTGAACGCTGTA
	Reverse Primer	GGGGCTGTTAGTCTCTGGGA
PYCARD	Forward Primer	TGGATGCTCTGTACGGGAAG
	Reverse Primer	CCAGGCTGGTGTGAAACTGAA
SEMA3C	Forward Primer	TTTGCGTGTTGGTTGGAGTAT
	Reverse Primer	TCCTGTAGTCTAAAGGATGGTGG
SRC	Forward Primer	GAGCGGCTCCAGATTGTCAA
	Reverse Primer	CTGGGGATGTAGCCTGTCTGT
