# Supplementary material for: Tigecycline-induced coagulation gene prognostic prediction model and intestinal flora signature in AML
Source: Front Immunol. 2024 Nov 14;15:1486592. doi: 10.3389/fimmu.2024.1486592 (PMC11602473; doi:10.3389/fimmu.2024.1486592)
Supplement: Supplementary Table 2 — The list of LEFSE analysis in the microbiology group. [file Table2.xls]

Taxa	Abundace	Group	LDA_score	Pvalue
Bacteria.Actinobacteria.Actinobacteria.Bifidobacteriales.Bifidobacteriaceae.Bifidobacterium.Bifidobacterium_pseudolongum	2.24833590329			-
Bacteria.Proteobacteria.Betaproteobacteria.Neisseriales.Neisseriaceae.Eikenella	0.9664765190510001			-
Bacteria.Firmicutes.Bacilli.Lactobacillales.Streptococcaceae	4.6587454675			-
Bacteria.Firmicutes.Clostridia.Clostridiales.Eubacteriaceae	1.7504246354900002			-
Bacteria.Actinobacteria.Thermoleophilia.Solirubrobacterales.Patulibacteraceae	0.953095285325			-
Bacteria.Proteobacteria.Alphaproteobacteria.Rhizobiales.Brucellaceae.Ochrobactrum	1.30527764984			-
Bacteria.Firmicutes.Clostridia.Clostridiales.Clostridiaceae.Candidatus_Arthromitus	0.649012318054			-
Bacteria.Firmicutes.Clostridia.Clostridiales.Lachnospiraceae.Anaerostipes	2.48761735984			-
Bacteria.Actinobacteria.Actinobacteria.Actinomycetales.Micrococcaceae.Arthrobacter	2.0500055748099997			-
Bacteria.Proteobacteria.Betaproteobacteria.Neisseriales	1.2099819937899998			-
Bacteria.Synergistetes.Synergistia.Synergistales.Dethiosulfovibrionaceae.Pyramidobacter	1.19613274157			-
Bacteria.Proteobacteria.Gammaproteobacteria.Xanthomonadales.Xanthomonadaceae.Stenotrophomonas.Stenotrophomonas_geniculata	1.9518043183099998			-
Bacteria.Actinobacteria.Actinobacteria.Actinomycetales.Micrococcaceae.Rothia.Rothia_dentocariosa	1.52712701384			-
Bacteria.Acidobacteria.Sva0725	1.60630764551			-
Bacteria.Verrucomicrobia._Spartobacteria_._Chthoniobacterales_._Chthoniobacteraceae_.DA101	0.577107377429			-
Bacteria.Actinobacteria.Actinobacteria.Actinomycetales.Pseudonocardiaceae	1.8390004829599997			-
Bacteria.Proteobacteria.Betaproteobacteria.Rhodocyclales.Rhodocyclaceae.Azoarcus	1.39242810482			-
Bacteria.Proteobacteria.Gammaproteobacteria.Xanthomonadales.Xanthomonadaceae.Dokdonella	0.73286226932			-
Bacteria.Acidobacteria.Solibacteres.Solibacterales.Solibacteraceae.Candidatus_Solibacter	1.64358830183			-
Bacteria.Actinobacteria.Actinobacteria.Actinomycetales.Dermacoccaceae	2.2486632427			-
Bacteria.Actinobacteria.Actinobacteria.Actinomycetales.Actinomycetaceae.Actinomyces.Actinomyces_hyovaginalis	2.2066652263			-
Bacteria.Firmicutes.Bacilli.Lactobacillales.Lactobacillaceae.Lactobacillus.Lactobacillus_hamsteri	1.3728533745200002			-
Bacteria.Verrucomicrobia._Spartobacteria_._Chthoniobacterales_._Chthoniobacteraceae_.Candidatus_Xiphinematobacter	0.626037955734			-
Bacteria.Proteobacteria.Epsilonproteobacteria.Campylobacterales.Campylobacteraceae.Campylobacter.Campylobacter_rectus	1.17264184474			-
Bacteria.Firmicutes.Bacilli.Bacillales.Bacillaceae.Bacillus	1.9508336726700002			-
Bacteria.Acidobacteria.Solibacteres	1.68087736335			0.0360610914305
Bacteria.Proteobacteria.Alphaproteobacteria.Rhizobiales.Hyphomicrobiaceae.Rhodoplanes	1.6440839185799998			-
Bacteria.Proteobacteria.Gammaproteobacteria.Enterobacteriales.Enterobacteriaceae.Edwardsiella	1.8258529173400002			-
Bacteria.Bacteroidetes	5.05263898462			-
Bacteria.Firmicutes.Clostridia.Clostridiales.Clostridiaceae.Clostridium.Clostridium_subterminale	0.87086085112			-
Bacteria.Bacteroidetes.Bacteroidia.Bacteroidales.Porphyromonadaceae.Macellibacteroides.Macellibacteroides_fermentans	2.08321842333			-
Bacteria.WS3	1.58148478458			-
Bacteria.Firmicutes.Clostridia.Clostridiales.Veillonellaceae.Acidaminococcus	4.40803807174			-
Bacteria.Proteobacteria.Gammaproteobacteria.Pseudomonadales.Moraxellaceae	2.12804002401			0.0360610914305
Bacteria.Proteobacteria.Gammaproteobacteria.Pasteurellales.Pasteurellaceae.Actinobacillus.Actinobacillus_parahaemolyticus	1.22349017225			-
Bacteria.Firmicutes.Clostridia.Clostridiales.Ruminococcaceae	5.04601746835			-
Bacteria.Firmicutes.Erysipelotrichi.Erysipelotrichales.Erysipelotrichaceae.Clostridium.Clostridium_cocleatum	1.73691150646			-
Bacteria.Firmicutes.Bacilli.Lactobacillales.Lactobacillaceae.Lactobacillus	3.9281277660800002			-
Bacteria.Firmicutes.Clostridia.Clostridiales.Clostridiaceae.SMB53	1.9530337582900004			-
Bacteria.Actinobacteria.Thermoleophilia.Solirubrobacterales.Patulibacteraceae.Patulibacter	0.953095285325			-
Bacteria.Firmicutes.Erysipelotrichi.Erysipelotrichales	4.7070702754000004			-
Bacteria.Firmicutes.Bacilli.Lactobacillales.Enterococcaceae.Melissococcus.Melissococcus_plutonius	2.10294389439			-
Bacteria.Actinobacteria.Actinobacteria.Actinomycetales.Corynebacteriaceae	2.7530969986900002			-
Bacteria.Proteobacteria.Epsilonproteobacteria.Campylobacterales.Campylobacteraceae	2.1348504539			-
Bacteria.Fusobacteria.Fusobacteriia.Fusobacteriales.Fusobacteriaceae.Fusobacterium	4.35909853729			-
Bacteria.Firmicutes.Clostridia.Clostridiales.Ruminococcaceae.Butyricicoccus.Butyricicoccus_pullicaecorum	2.3848591691			-
Bacteria.Bacteroidetes.Bacteroidia.Bacteroidales.Bacteroidaceae.Bacteroides.Bacteroides_fragilis	3.73812168957			-
Bacteria.Acidobacteria.Sva0725.Sva0725	1.60630764551			-
Bacteria.Firmicutes.Bacilli.Bacillales.Planococcaceae.Kurthia	3.3697356629			-
Bacteria.Firmicutes.Clostridia.Clostridiales.Ruminococcaceae.Butyricicoccus	2.3848591691			-
Bacteria.Planctomycetes.Phycisphaerae.WD2101	0.828157009503			-
Bacteria.Firmicutes.Clostridia.Clostridiales.Lachnospiraceae.Lachnospira	3.09437849101			-
Bacteria.Proteobacteria.Gammaproteobacteria.Pasteurellales	3.2701316427599996			-
Bacteria.Proteobacteria.Gammaproteobacteria.Enterobacteriales	5.35180761204			-
Bacteria.Firmicutes.Clostridia.Clostridiales.Veillonellaceae.Anaerosinus.Anaerosinus_glycerini	0.871610552017			-
Bacteria.Proteobacteria.Gammaproteobacteria.Pseudomonadales.Moraxellaceae.Acinetobacter	1.96641067727			0.0360610914305
Bacteria.Bacteroidetes.Bacteroidia.Bacteroidales.Bacteroidaceae.Bacteroides.Bacteroides_ovatus	3.1699083324400004			-
Bacteria.Firmicutes.Clostridia.Clostridiales._Tissierellaceae_.Anaerococcus	0.652065289661			-
Bacteria.Proteobacteria.Deltaproteobacteria.FAC87	0.7531990623899999			-
Bacteria.Acidobacteria.DA052	0.652065289661			-
Bacteria.Proteobacteria.Alphaproteobacteria.Rhizobiales.Hyphomicrobiaceae	1.98549146262			-
Bacteria.Firmicutes.Clostridia.Clostridiales.Ruminococcaceae.Oscillospira	4.0176816072			-
Bacteria.Actinobacteria.Actinobacteria.Actinomycetales.Nocardiaceae.Rhodococcus	2.28045446366			-
Bacteria.Firmicutes.Clostridia.Clostridiales.Lachnospiraceae.Blautia.Blautia_obeum	3.26520895769			-
Bacteria.Proteobacteria.Alphaproteobacteria.Rhizobiales	2.55834730806			-
Bacteria.Planctomycetes.Phycisphaerae	1.82815645656			-
Bacteria.Proteobacteria.Alphaproteobacteria.Rhodospirillales.Acetobacteraceae	0.655440456953			-
Bacteria.Firmicutes.Bacilli.Lactobacillales.Lactobacillaceae.Lactobacillus.Lactobacillus_brevis	1.7823989045599997			-
Bacteria.Proteobacteria.Deltaproteobacteria.Desulfovibrionales	3.14807247531			-
Bacteria._Thermi_.Deinococci	2.64747965555			-
Bacteria.Proteobacteria.Betaproteobacteria.Burkholderiales.Oxalobacteraceae	1.16507551175			-
Bacteria.Actinobacteria.Actinobacteria.Bifidobacteriales.Bifidobacteriaceae.Bifidobacterium.Bifidobacterium_thermacidophilum	0.7975222091449999			-
Bacteria.Proteobacteria.Epsilonproteobacteria	2.1348504539			-
Bacteria.Proteobacteria.Gammaproteobacteria.Thiotrichales	1.19613274157			-
Bacteria.Actinobacteria.Actinobacteria.Actinomycetales.Dermatophilaceae.Piscicoccus	1.19613274157			-
Bacteria.Firmicutes.Erysipelotrichi.Erysipelotrichales.Erysipelotrichaceae.Clostridium.Clostridium_spiroforme	1.80053684838			-
Bacteria.Actinobacteria.Acidimicrobiia.Acidimicrobiales	2.04374575885			-
Bacteria.Proteobacteria.Deltaproteobacteria.Desulfovibrionales.Desulfovibrionaceae.Desulfovibrio.Desulfovibrio_D168	1.12117669949			-
Bacteria.Chlamydiae.Chlamydiia	1.19613274157			-
Bacteria.Proteobacteria.Gammaproteobacteria.Pasteurellales.Pasteurellaceae.Actinobacillus	2.21716120557			-
Bacteria.Firmicutes.Bacilli.Lactobacillales.Leuconostocaceae	4.70021960605			-
Bacteria.Firmicutes.Erysipelotrichi.Erysipelotrichales.Erysipelotrichaceae.Bulleidia	2.25003084515			-
Bacteria.Chloroflexi.TK17.mle1_48	1.35103667635			-
Bacteria.Deferribacteres.Deferribacteres.Deferribacterales.Deferribacteraceae	1.1836582409			-
Bacteria.Actinobacteria.Actinobacteria.Actinomycetales.Intrasporangiaceae	1.0923857490200002			-
Bacteria._Thermi_.Deinococci.Deinococcales.Deinococcaceae	2.64329190137			-
Bacteria.Proteobacteria.Deltaproteobacteria.Myxococcales.Nannocystaceae.Nannocystis.Nannocystis_exedens	0.629584330339			-
Bacteria.Proteobacteria.Alphaproteobacteria.Rhizobiales.Methylobacteriaceae.Methylobacterium	1.31746902152			-
Bacteria.Verrucomicrobia.Verrucomicrobiae.Verrucomicrobiales.Verrucomicrobiaceae.Akkermansia.Akkermansia_muciniphila	1.63780538444			-
Bacteria.Firmicutes.Bacilli.Bacillales.Staphylococcaceae.Staphylococcus.Staphylococcus_sciuri	1.7050752581400002			-
Bacteria.Firmicutes.Bacilli.Lactobacillales.Enterococcaceae.Enterococcus.Enterococcus_cecorum	1.35103667635			-
Bacteria.Synergistetes.Synergistia.Synergistales.Dethiosulfovibrionaceae	1.3510350175299999			-
Bacteria.Proteobacteria.Alphaproteobacteria.Rhodobacterales.Rhodobacteraceae.Paracoccus	1.69345810049			-
Bacteria.Bacteroidetes.Bacteroidia.Bacteroidales.S24_7	2.4855477145			-
Bacteria.Firmicutes.Bacilli.Lactobacillales.Streptococcaceae.Streptococcus.Streptococcus_agalactiae	1.76600896097			-
Bacteria.Firmicutes.Bacilli.Bacillales.Bacillaceae.Bacillus.Bacillus_clausii	1.5551549310600001			-
Bacteria.Proteobacteria.Alphaproteobacteria.Sphingomonadales.Sphingomonadaceae.Sphingomonas	1.693899477			-
Bacteria.Actinobacteria.Actinobacteria.Actinomycetales.Dermatophilaceae.Piscicoccus.Piscicoccus_intestinalis	1.19613274157			-
Bacteria.Bacteroidetes.Bacteroidia.Bacteroidales.Rikenellaceae	2.29064951298			-
Bacteria.Proteobacteria.Gammaproteobacteria.Pseudomonadales.Pseudomonadaceae	2.7279322713			-
Bacteria.Nitrospirae.Nitrospira.Nitrospirales	1.37038248291			0.0360610914305
Bacteria.Proteobacteria.Gammaproteobacteria.Pseudomonadales.Pseudomonadaceae.Serpens	0.577107377429			-
Bacteria.Actinobacteria.Actinobacteria.Actinomycetales.Microbacteriaceae.Leucobacter	3.2541266633499997			-
Bacteria.Proteobacteria.Deltaproteobacteria.Myxococcales.Nannocystaceae.Nannocystis	0.629584330339			-
Bacteria.Chloroflexi.Chloroflexi	1.6584818433500002			-
Bacteria.Proteobacteria.Betaproteobacteria.Neisseriales.Neisseriaceae	1.2099819937899998			-
Bacteria.Firmicutes.Clostridia.Clostridiales.Peptostreptococcaceae._Clostridium_	2.5313640834799997			-
Bacteria.Firmicutes.Bacilli.Lactobacillales.Lactobacillaceae.Lactobacillus.Lactobacillus_salivarius	1.84239703242			-
Bacteria.Firmicutes.Erysipelotrichi.Erysipelotrichales.Erysipelotrichaceae.Clostridium	3.2680598270599996			-
Bacteria.Actinobacteria.MB_A2_108	2.0670389566400003			-
Bacteria.Actinobacteria.Actinobacteria.Actinomycetales.Actinomycetaceae.Actinomyces	3.53185263995			-
Bacteria.Proteobacteria.Alphaproteobacteria.Rhizobiales.Methylocystaceae.Pleomorphomonas	1.5551549310600001			-
Bacteria.Proteobacteria.Alphaproteobacteria.Rhizobiales.Aurantimonadaceae.Aurantimonas	0.596163369981			-
Bacteria.Proteobacteria.Gammaproteobacteria.Xanthomonadales.Xanthomonadaceae.Arenimonas	1.03389226498			-
Bacteria.Bacteroidetes.Bacteroidia.Bacteroidales._Odoribacteraceae_.Odoribacter	0.8056765599269999			-
Bacteria.Planctomycetes.Phycisphaerae.Phycisphaerales	1.7823989045599997			-
Bacteria.Acidobacteria._Chloracidobacteria_	1.3591994242399998			-
Bacteria.Firmicutes.Clostridia.Clostridiales._Mogibacteriaceae_	2.89169233523			-
Bacteria.Actinobacteria.Actinobacteria.Bifidobacteriales.Bifidobacteriaceae	4.01623717596			-
Bacteria.Firmicutes.Erysipelotrichi.Erysipelotrichales.Erysipelotrichaceae.Clostridium.Clostridium_ramosum	3.23394152652			-
Bacteria.Firmicutes.Bacilli.Lactobacillales.Streptococcaceae.Streptococcus	4.65815631876			-
Bacteria.Fusobacteria.Fusobacteriia.Fusobacteriales.Leptotrichiaceae	0.8781373730930001			-
Bacteria.Firmicutes.Clostridia.Clostridiales.Peptostreptococcaceae.Clostridium.Clostridium_bartlettii	1.64814481654			-
Bacteria.Acidobacteria.Acidobacteriia.Acidobacteriales.Koribacteraceae	1.71650976492			-
Bacteria.Nitrospirae.Nitrospira.Nitrospirales.Nitrospiraceae.Nitrospira	0.7722546290360001			-
Bacteria.Proteobacteria.Deltaproteobacteria.Syntrophobacterales	1.80449069964			-
Bacteria.Actinobacteria.Actinobacteria.Bifidobacteriales.Bifidobacteriaceae.Scardovia	2.56197640262			-
Bacteria.Proteobacteria.Betaproteobacteria.Burkholderiales.Comamonadaceae.Acidovorax	1.39242810482			-
Bacteria.Proteobacteria.Deltaproteobacteria._Entotheonellales_	1.19613274157			-
Bacteria.Proteobacteria.Alphaproteobacteria.Rhizobiales.Aurantimonadaceae.Aurantimonas.Aurantimonas_ureilytica	0.596163369981			-
Bacteria.Acidobacteria.iii1_8.32_20	1.13080227799			-
Bacteria.Firmicutes.Erysipelotrichi.Erysipelotrichales.Erysipelotrichaceae.Clostridium.Clostridium_saccharogumia	0.871610552017			-
Bacteria.Firmicutes.Clostridia.Clostridiales.Lachnospiraceae.Roseburia.Roseburia_faecis	3.1209225794099997			-
Bacteria.Actinobacteria.Actinobacteria.Actinomycetales.Brevibacteriaceae.Brevibacterium.Brevibacterium_casei	1.52712701384			-
Bacteria.Proteobacteria.Gammaproteobacteria.Pseudomonadales	2.82527669959	B	2.5462837120099997	0.0229343682819
Bacteria.Actinobacteria.Actinobacteria.Bifidobacteriales.Bifidobacteriaceae.Bifidobacterium.Bifidobacterium_animalis	2.41921840283			-
Bacteria.Firmicutes.Bacilli.Turicibacterales.Turicibacteraceae	2.23801382571			-
Bacteria.Bacteroidetes.Bacteroidia.Bacteroidales.Bacteroidaceae.Bacteroides	4.65352581498			-
Bacteria.Actinobacteria.Actinobacteria.Actinomycetales.Actinomycetaceae.Trueperella	1.76600896097			-
Bacteria.Actinobacteria.Actinobacteria.Actinomycetales	3.9858043332			-
Bacteria.Actinobacteria.Actinobacteria.Actinomycetales.Propionibacteriaceae.Microlunatus	0.626037955734			-
Bacteria.Acidobacteria.Acidobacteria_6.iii1_15.mb2424	1.35103667635			-
Bacteria.Firmicutes.Bacilli.Lactobacillales.Leuconostocaceae.Fructobacillus	1.35103667635			-
Bacteria.Firmicutes.Clostridia.Clostridiales.Veillonellaceae.Succinispira	1.6079235327099999			-
Bacteria.Actinobacteria.Actinobacteria.Actinomycetales.Microbacteriaceae.Microbacterium	2.57892231762			-
Bacteria.Firmicutes.Clostridia.Clostridiales.Lachnospiraceae.Dorea	3.6451046968800003			-
Bacteria.Proteobacteria.Epsilonproteobacteria.Campylobacterales.Helicobacteraceae.Helicobacter	1.1169102597			-
Bacteria.Firmicutes.Clostridia.Clostridiales.Christensenellaceae	1.1791686464700002			-
Bacteria.Firmicutes.Erysipelotrichi.Erysipelotrichales.Erysipelotrichaceae._Eubacterium_._Eubacterium__dolichum	4.67587525261			-
Bacteria.Actinobacteria.Acidimicrobiia	2.04374575885			-
Bacteria.Bacteroidetes.Bacteroidia.Bacteroidales.Rikenellaceae.Alistipes.Alistipes_putredinis	1.6520652896599999			-
Bacteria.Firmicutes.Clostridia.Clostridiales.Peptostreptococcaceae.Clostridium	1.7677587579299998			-
Bacteria.Firmicutes.Bacilli.Lactobacillales.Streptococcaceae.Streptococcus.Streptococcus_equi	2.25412666335			-
Bacteria.Actinobacteria.Actinobacteria.Actinomycetales.Brevibacteriaceae	1.8695493595400003			-
Bacteria.Elusimicrobia.Elusimicrobia	0.7722546290360001			-
Bacteria.Proteobacteria.Betaproteobacteria.Burkholderiales.Comamonadaceae	1.8030784549799999			-
Bacteria.Verrucomicrobia.Verrucomicrobiae	1.63780538444			-
Bacteria.Actinobacteria.Actinobacteria.Bifidobacteriales.Bifidobacteriaceae.Bifidobacterium	4.00807136276			-
Bacteria.Proteobacteria.Epsilonproteobacteria.Campylobacterales.Helicobacteraceae	1.30850312936			-
Bacteria.Proteobacteria.Betaproteobacteria.Methylophilales.Methylophilaceae.Methylotenera.Methylotenera_mobilis	0.7531990623899999			-
Bacteria.Proteobacteria.Gammaproteobacteria.Pasteurellales.Pasteurellaceae.Haemophilus.Haemophilus_parainfluenzae	3.23211938473			-
Bacteria.Actinobacteria.Actinobacteria.Actinomycetales.Dermacoccaceae.Dermacoccus	2.2486632427			-
Bacteria.Firmicutes.Bacilli.Bacillales.Planococcaceae	3.3705249559400006			-
Bacteria.Bacteroidetes.Bacteroidia.Bacteroidales._Barnesiellaceae_.Barnesiella	0.8781373730930001			-
Bacteria.Firmicutes.Erysipelotrichi.Erysipelotrichales.Erysipelotrichaceae	4.7070702754000004			-
Bacteria.Firmicutes.Bacilli.Lactobacillales.Streptococcaceae.Streptococcus.Streptococcus_minor	1.25412666335			-
Bacteria.Firmicutes.Clostridia.Clostridiales.Veillonellaceae.Selenomonas.Selenomonas_noxia	1.0732846247			-
Bacteria.Proteobacteria.Deltaproteobacteria.Desulfovibrionales.Desulfovibrionaceae	3.14807247531			-
Bacteria.Firmicutes.Bacilli.Lactobacillales.Lactobacillaceae.Lactobacillus.Lactobacillus_zeae	3.7725191704500003			-
Bacteria.Chloroflexi	2.2369565267700002			-
Bacteria.Actinobacteria.Acidimicrobiia.Acidimicrobiales.Iamiaceae.Iamia	1.17365237469			-
Bacteria.Firmicutes.Clostridia.Clostridiales.Peptostreptococcaceae._Clostridium_._Clostridium__difficile	2.5313640834799997			-
Bacteria.TM7.TM7_3	3.7954880046099997			-
Bacteria.TM7.TM7_1	1.35103667635			-
Bacteria.Actinobacteria.Actinobacteria.Actinomycetales.Corynebacteriaceae.Corynebacterium.Corynebacterium_simulans	1.35103667635			-
Bacteria.Firmicutes.Clostridia.Clostridiales.Veillonellaceae.Veillonella.Veillonella_parvula	2.8753288993299995			-
Bacteria.Firmicutes.Clostridia.Clostridiales.Ruminococcaceae.Gemmiger	4.63836682745			-
Bacteria.Nitrospirae.Nitrospira	1.37038248291			0.0360610914305
Bacteria.Firmicutes.Clostridia.Clostridiales.Peptostreptococcaceae	3.4485684652800006			-
Bacteria.Firmicutes.Clostridia.Clostridiales.Lachnospiraceae.Dorea.Dorea_formicigenerans	1.9692481267099997			-
Bacteria.Verrucomicrobia	1.7112609957799998			-
Bacteria.TM7.TM7_3.CW040	1.60630918146			-
Bacteria.Actinobacteria.Actinobacteria.Actinomycetales.Microbacteriaceae.Clavibacter	1.35103667635			-
Bacteria.Chloroflexi.C0119	0.908953528376			-
Bacteria.Firmicutes.Clostridia.Clostridiales.Lachnospiraceae.Clostridium.Clostridium_colinum	1.2574999148600001			-
Bacteria.TM7.TM7_3.I025	2.44445590894			-
Bacteria.Proteobacteria.Betaproteobacteria.Burkholderiales.Comamonadaceae.Methylibium	0.994103378653			-
Bacteria.Deferribacteres	1.1836582409			-
Bacteria.Actinobacteria.Actinobacteria.Actinomycetales.Brevibacteriaceae.Brevibacterium	1.8695493595400003			-
Bacteria.Proteobacteria.Betaproteobacteria.Neisseriales.Neisseriaceae.Neisseria	1.2099819937899998			-
Bacteria.Verrucomicrobia.Verrucomicrobiae.Verrucomicrobiales.Verrucomicrobiaceae	1.63780538444			-
Bacteria.Bacteroidetes.Bacteroidia.Bacteroidales.Rikenellaceae.Rikenella	0.7509769777349999			-
Bacteria._Thermi_	2.64747965555			-
Bacteria.Proteobacteria	5.36155782415			-
Bacteria.Actinobacteria.Actinobacteria.Actinomycetales.Microbacteriaceae	3.3959680106			-
Bacteria.Bacteroidetes.Bacteroidia.Bacteroidales.Bacteroidaceae	4.65352581498			-
Bacteria.Proteobacteria.Gammaproteobacteria.Xanthomonadales.Xanthomonadaceae.Stenotrophomonas	1.9518043183099998			-
Bacteria.Firmicutes.Bacilli.Bacillales.Staphylococcaceae.Macrococcus	1.7823989045599997			-
Bacteria.Proteobacteria.Alphaproteobacteria.Rhodobacterales	1.8825142923500002			-
Bacteria.Proteobacteria.Alphaproteobacteria.Rhodobacterales.Hyphomonadaceae.Woodsholea.Woodsholea_maritima	0.828157009503			-
Bacteria.Chlamydiae.Chlamydiia.Chlamydiales.Parachlamydiaceae	1.19613274157			-
Bacteria.Acidobacteria.Acidobacteriia.Acidobacteriales	1.71650976492			-
Bacteria.Proteobacteria.Alphaproteobacteria.Sphingomonadales.Sphingomonadaceae.Kaistobacter	2.19467447208			-
Bacteria.Proteobacteria.Alphaproteobacteria.Rhizobiales.Methylobacteriaceae	1.7945910506099998			-
Bacteria.Firmicutes.Bacilli.Lactobacillales.Enterococcaceae.Enterococcus.Enterococcus_sulfureus	1.60630764551			-
Bacteria.Proteobacteria.Alphaproteobacteria.Rhodobacterales.Hyphomonadaceae	1.43021654004			-
Bacteria.Synergistetes.Synergistia.Synergistales.Dethiosulfovibrionaceae.Pyramidobacter.Pyramidobacter_piscolens	1.19613274157			-
Bacteria.Firmicutes.Bacilli.Lactobacillales.Carnobacteriaceae.Isobaculum	2.27528549834			-
Bacteria.Chlamydiae.Chlamydiia.Chlamydiales.Parachlamydiaceae.Candidatus_Protochlamydia	1.19613274157			-
Bacteria.Firmicutes.Clostridia.Clostridiales._Mogibacteriaceae_.Mogibacterium	1.48708461583			-
Bacteria.Bacteroidetes.Bacteroidia.Bacteroidales.Rikenellaceae.Alistipes.Alistipes_indistinctus	1.4674928844100001			-
Bacteria.Proteobacteria.Alphaproteobacteria.Rhizobiales.Brucellaceae	1.30527764984			-
Bacteria.Tenericutes.Mollicutes.Mycoplasmatales.Mycoplasmataceae	1.4276700015500001			-
Bacteria.Firmicutes.Bacilli.Lactobacillales.Lactobacillaceae.Lactobacillus.Lactobacillus_delbrueckii	1.7489750262000001			-
Bacteria.Proteobacteria.Gammaproteobacteria.Pasteurellales.Pasteurellaceae.Haemophilus	3.23211938473			-
Bacteria.NC10	1.76600896097			-
Bacteria.Verrucomicrobia._Spartobacteria_	0.908953528376			-
Bacteria.Acidobacteria.Solibacteres.Solibacterales.Solibacteraceae	1.64358830183			-
Bacteria.Firmicutes.Clostridia.Clostridiales.Lachnospiraceae.Clostridium.Clostridium_lavalense	1.8858510329700002			-
Bacteria.Firmicutes.Clostridia.Clostridiales.Lachnospiraceae.Lactonifactor.Lactonifactor_longoviformis	2.14783570557			-
Bacteria.Proteobacteria.Gammaproteobacteria.Xanthomonadales.Xanthomonadaceae	2.18307126367			-
Bacteria.Firmicutes.Clostridia.Clostridiales.Lachnospiraceae.Clostridium.Clostridium_clostridioforme	1.98068497436			-
Bacteria.Tenericutes.Mollicutes.RF39	1.12117669949			-
Bacteria.Acidobacteria.Acidobacteria_6.iii1_15	2.40322960833	B	2.13965570341	0.0123117695228
Bacteria.Firmicutes.Clostridia.Clostridiales.Ruminococcaceae.Faecalibacterium.Faecalibacterium_prausnitzii	3.8530349177999996			-
Bacteria.Firmicutes.Clostridia.Clostridiales.Lachnospiraceae.Clostridium	4.29769723952			-
Bacteria.Proteobacteria.Gammaproteobacteria.Xanthomonadales.Xanthomonadaceae.Arenimonas.Arenimonas_oryziterrae	1.03389226498			-
Bacteria.Proteobacteria.Betaproteobacteria.Ellin6067	1.48796656435			-
Bacteria.Proteobacteria.Betaproteobacteria.Methylophilales	2.57018812115			-
Bacteria.Proteobacteria.Gammaproteobacteria.Xanthomonadales	2.2468651917099995			-
Bacteria.Firmicutes.Clostridia.Clostridiales.Lachnospiraceae.Roseburia	3.81180837644			-
Bacteria.Proteobacteria.Alphaproteobacteria.Rhodobacterales.Rhodobacteraceae	1.69345810049			-
Bacteria.Firmicutes.Clostridia.Clostridiales.Clostridiaceae.Clostridium.Clostridium_perfringens	1.38270967921			-
Bacteria.Actinobacteria.Thermoleophilia.Solirubrobacterales	1.4649785399700002			-
Bacteria.Firmicutes.Clostridia.Clostridiales.Lachnospiraceae.Clostridium.Clostridium_citroniae	4.04572473484			-
Bacteria.Actinobacteria.Actinobacteria.Actinomycetales.Nocardiaceae.Nocardia	0.908953528376			-
Bacteria.Chloroflexi.Anaerolineae.SBR1031.A4b	0.908953528376			-
Bacteria.AD3	1.1578218727299998			-
Bacteria.Acidobacteria._Chloracidobacteria_.RB41	1.27693096949			-
Bacteria.Proteobacteria.Alphaproteobacteria	3.05195092305			-
Bacteria.Actinobacteria.Actinobacteria.Actinomycetales.Micrococcaceae.Sinomonas	2.4813689089			-
Bacteria.Verrucomicrobia._Pedosphaerae_	0.7722546290360001			-
Bacteria.Firmicutes.Erysipelotrichi.Erysipelotrichales.Erysipelotrichaceae._Eubacterium_._Eubacterium__biforme	2.18456210093			-
Bacteria.Actinobacteria.Actinobacteria.Bifidobacteriales.Bifidobacteriaceae.Bifidobacterium.Bifidobacterium_breve	1.51054501021			-
Bacteria.Chloroflexi.Anaerolineae.SBR1031	0.908953528376			-
Bacteria.Firmicutes.Clostridia.Clostridiales.Lachnospiraceae.Coprococcus.Coprococcus_catus	1.78577418594			-
Bacteria.Firmicutes.Bacilli.Bacillales.Bacillaceae	2.0004687849400002			-
Bacteria.Verrucomicrobia._Spartobacteria_._Chthoniobacterales_._Chthoniobacteraceae_.Chthoniobacter	0.908953528376			-
Bacteria.Firmicutes.Clostridia.Clostridiales.Lachnospiraceae.Ruminococcus.Ruminococcus_lactaris	2.1673239			-
Bacteria.Proteobacteria.Betaproteobacteria.Methylophilales.Methylophilaceae	2.48605186737			-
Bacteria.Acidobacteria.S035	1.8134332442299999			-
Bacteria.Proteobacteria.Betaproteobacteria	2.8769077907800003			-
Bacteria.Actinobacteria.Actinobacteria.Actinomycetales.Microbacteriaceae.Curtobacterium	2.0500055748099997			-
Bacteria.Proteobacteria.Alphaproteobacteria.Caulobacterales.Caulobacteraceae	2.4328905063299997			-
Bacteria.Actinobacteria.Actinobacteria.Bifidobacteriales.Bifidobacteriaceae.Bifidobacterium.Bifidobacterium_bifidum	2.30153134043			-
Bacteria.Firmicutes.Clostridia.Clostridiales.Clostridiaceae.Caloramator	0.577107377429			-
Bacteria.Firmicutes.Clostridia.Clostridiales.Veillonellaceae.Dialister	3.5650974095699994			-
Bacteria.Planctomycetes.Planctomycetia.Gemmatales.Isosphaeraceae	0.7722546290360001			-
Bacteria.Actinobacteria.Thermoleophilia.Gaiellales.Gaiellaceae	2.2412657064099997			0.0337107038299
Bacteria.Armatimonadetes	0.908953528376			-
Bacteria.Firmicutes	5.87231375553			-
Bacteria.Verrucomicrobia._Spartobacteria_._Chthoniobacterales_._Chthoniobacteraceae_	0.908953528376			-
Bacteria.Armatimonadetes.0319_6E2	0.908953528376			-
Bacteria.Firmicutes.Clostridia.Clostridiales.Lachnospiraceae.Blautia	4.356851113259999			-
Bacteria.Firmicutes.Bacilli.Bacillales.Bacillaceae.Halobacillus	1.03389226498			-
Bacteria.Bacteroidetes.Bacteroidia.Bacteroidales._Barnesiellaceae_.Barnesiella.Barnesiella_intestinihominis	0.8781373730930001			-
Bacteria.Chloroflexi.S085	0.577107377429			-
Bacteria.Firmicutes.Clostridia.Clostridiales.Peptostreptococcaceae.Clostridium.Clostridium_ruminantium	1.14932108631			-
Bacteria.Nitrospirae.Nitrospira.Nitrospirales.Nitrospiraceae	0.7722546290360001			-
Bacteria.Proteobacteria.Gammaproteobacteria.Alteromonadales.Psychromonadaceae.Psychromonas	1.62978954975			-
Bacteria.Proteobacteria.Alphaproteobacteria.Caulobacterales	2.4328905063299997			-
Bacteria.Firmicutes.Clostridia.Clostridiales.Lachnospiraceae	4.90817477197			-
Bacteria.Bacteroidetes.Bacteroidia.Bacteroidales.Porphyromonadaceae.Parabacteroides	4.06070997885			-
Bacteria.Proteobacteria.Gammaproteobacteria.Alteromonadales	1.62978954975			-
Bacteria.Firmicutes.Bacilli.Bacillales.Planococcaceae.Staphylococcus.Staphylococcus_saprophyticus	0.629584330339			-
Bacteria.Proteobacteria.Gammaproteobacteria.Xanthomonadales.Sinobacteraceae	1.3823536383500001			-
Bacteria.Deferribacteres.Deferribacteres.Deferribacterales.Deferribacteraceae.Mucispirillum.Mucispirillum_schaedleri	1.1836582409			-
Bacteria.Chloroflexi.SAR202	1.19613274157			-
Bacteria.Chlamydiae	1.19613274157			-
Bacteria.Bacteroidetes.Flavobacteriia	1.57760159057			-
Bacteria.Cyanobacteria.ML635J_21	1.35103667635			-
Bacteria.Bacteroidetes.Bacteroidia.Bacteroidales.Bacteroidaceae.Bacteroides.Bacteroides_uniformis	2.77577648931			-
Bacteria.Planctomycetes.Planctomycetia	1.3451092359799999			-
Bacteria.Actinobacteria.Actinobacteria.Actinomycetales.Actinomycetaceae	3.5929334458199995			-
Bacteria.Proteobacteria.Alphaproteobacteria.Rhizobiales.Methylocystaceae	1.5551549310600001			-
Bacteria.Proteobacteria.Alphaproteobacteria.Rhizobiales.Aurantimonadaceae	1.8920957162599998			-
Bacteria.Deferribacteres.Deferribacteres	1.1836582409			-
Bacteria.Actinobacteria.Actinobacteria.Bifidobacteriales	4.01623717596			-
Bacteria.TM7.TM7_3.CW040.F16	1.25412666335			-
Bacteria.Bacteroidetes._Saprospirae_	1.08116000944			-
Bacteria.Actinobacteria.Coriobacteriia	3.5696775624400003			-
Bacteria.Actinobacteria.Actinobacteria.Actinomycetales.Streptosporangiaceae	1.19613274157			-
Bacteria.Proteobacteria.Deltaproteobacteria.Desulfovibrionales.Desulfovibrionaceae.Desulfovibrio	1.12117669949			-
Bacteria.Nitrospirae	1.37038248291			0.0360610914305
Bacteria.Firmicutes.Clostridia.Clostridiales.Clostridiaceae.Clostridium.Clostridium_celatum	2.4833438622			-
Bacteria.Synergistetes.Synergistia	1.3510350175299999			-
Bacteria.Gemmatimonadetes	1.69653074562			-
Bacteria.Acidobacteria.iii1_8	1.69389897484			-
Bacteria.Proteobacteria.Deltaproteobacteria	3.1763273146			-
Bacteria.Bacteroidetes.Bacteroidia.Bacteroidales._Paraprevotellaceae_.Paraprevotella	2.31345240462			-
Bacteria.Actinobacteria.Coriobacteriia.Coriobacteriales.Coriobacteriaceae.Enterococcus	2.72578333087			-
Bacteria.Actinobacteria.Actinobacteria.Actinomycetales.Nocardioidaceae.Aeromicrobium	1.02752492133			-
Bacteria.Firmicutes.Clostridia.Clostridiales.Peptostreptococcaceae.Peptostreptococcus	3.34754745667			-
Bacteria.Proteobacteria.Alphaproteobacteria.Rhizobiales.Bradyrhizobiaceae.Bradyrhizobium	1.5457752728299998			-
Bacteria.Firmicutes.Clostridia.Clostridiales.Lachnospiraceae.Ruminococcus	2.1673239			-
Bacteria.Bacteroidetes.Bacteroidia.Bacteroidales._Odoribacteraceae_	1.57760027784			-
Bacteria.Proteobacteria.Alphaproteobacteria.Sphingomonadales.Sphingomonadaceae.Sphingomonas.Sphingomonas_changbaiensis	0.73286226932			-
Bacteria.Proteobacteria.Alphaproteobacteria.Rhodobacterales.Hyphomonadaceae.Woodsholea	0.828157009503			-
Bacteria.Proteobacteria.Gammaproteobacteria.Pasteurellales.Pasteurellaceae.Aggregatibacter	1.09855143564			-
Bacteria.Firmicutes.Clostridia.Clostridiales._Tissierellaceae_.Peptoniphilus	2.2022936621900002			-
Bacteria.Bacteroidetes.Cytophagia.Cytophagales	0.596163369981			-
Bacteria.Chloroflexi.Thermomicrobia.JG30_KF_CM45	1.35103667635			-
Bacteria.Bacteroidetes.Bacteroidia.Bacteroidales.Porphyromonadaceae.Parabacteroides.Parabacteroides_distasonis	3.48735067676			-
Bacteria.Firmicutes.Clostridia.Clostridiales.Clostridiaceae	3.65513883516			-
Bacteria.Firmicutes.Clostridia.Clostridiales.Veillonellaceae.Phascolarctobacterium	3.89849772671			-
Bacteria.Proteobacteria.Gammaproteobacteria.Enterobacteriales.Enterobacteriaceae.Shigella	5.25804151084			-
Bacteria.Proteobacteria.Deltaproteobacteria._Entotheonellales_._Entotheonellaceae_	1.19613274157			-
Bacteria.Firmicutes.Erysipelotrichi	4.7070702754000004			-
Bacteria.Bacteroidetes.Bacteroidia.Bacteroidales._Paraprevotellaceae_._Prevotella_	0.7739505132860001			-
Bacteria.Firmicutes.Bacilli.Bacillales.Staphylococcaceae	2.44738819073			-
Bacteria.Proteobacteria.Betaproteobacteria.Methylophilales.Methylophilaceae.Methylotenera.Methylotenera_versatilis	2.48041926529			-
Bacteria.Proteobacteria.Deltaproteobacteria.Desulfovibrionales.Desulfovibrionaceae.Bilophila	3.1445934646900002			-
Bacteria.Proteobacteria.Betaproteobacteria.Methylophilales.Methylophilaceae.Methylotenera	2.48041926529			-
Bacteria.Proteobacteria.Betaproteobacteria.Rhodocyclales	1.39242810482			-
Bacteria.Actinobacteria.Actinobacteria.Actinomycetales.Mycobacteriaceae	0.7722546290360001			-
Bacteria.Firmicutes.Bacilli.Lactobacillales.Carnobacteriaceae	3.3563830370599996			-
Bacteria.Proteobacteria.Gammaproteobacteria.Xanthomonadales.Xanthomonadaceae.Rhodanobacter	1.03389226498			-
Bacteria.Proteobacteria.Deltaproteobacteria.Desulfuromonadales.Geobacteraceae.Geobacter	1.03389226498			-
Bacteria.Actinobacteria.Actinobacteria.Actinomycetales.Micrococcaceae.Kocuria.Kocuria_kristinae	2.16394896965			-
Bacteria.Actinobacteria.Actinobacteria.Bifidobacteriales.Bifidobacteriaceae.Bifidobacterium.Bifidobacterium_adolescentis	3.1193211532200005			-
Bacteria.Firmicutes.Bacilli.Lactobacillales.Carnobacteriaceae.Isobaculum.Isobaculum_melis	2.27528549834			-
Bacteria.Proteobacteria.Gammaproteobacteria.Enterobacteriales.Enterobacteriaceae.Proteus	1.20951501454			-
Bacteria.Firmicutes.Bacilli.Lactobacillales.Aerococcaceae.Abiotrophia	2.39161376069			-
Bacteria.Proteobacteria.Gammaproteobacteria	5.3550658776099995			-
Bacteria.Chloroflexi.Ellin6529	1.5096667253100002			-
Bacteria.Actinobacteria.Actinobacteria	4.14371516198			-
Bacteria.Firmicutes.Erysipelotrichi.Erysipelotrichales.Erysipelotrichaceae.Erysipelothrix	1.69345810049			-
Bacteria.Firmicutes.Bacilli.Lactobacillales.Lactobacillaceae.Lactobacillus.Lactobacillus_mucosae	1.22349017225			-
Bacteria.Firmicutes.Clostridia.Clostridiales.Lachnospiraceae.Pseudobutyrivibrio	0.655440456953			-
Bacteria.Nitrospirae.Nitrospira.Nitrospirales.0319_6A21	1.24412508229			-
Bacteria.Proteobacteria.Gammaproteobacteria.Pasteurellales.Pasteurellaceae.Actinobacillus.Actinobacillus_delphinicola	1.1879876653			-
Bacteria.Proteobacteria.Betaproteobacteria.Burkholderiales.Comamonadaceae.Methylibium.Methylibium_petroleiphilum	0.994103378653			-
Bacteria.Firmicutes.Clostridia.Clostridiales.Veillonellaceae.Selenomonas	1.0732846247			-
Bacteria.Actinobacteria.Actinobacteria.Actinomycetales.Nocardiaceae.Rhodococcus.Rhodococcus_fascians	1.9192372795900001			-
Bacteria.Acidobacteria.Acidobacteria_6.CCU21	1.4302156184700001			-
Bacteria.Firmicutes.Bacilli.Lactobacillales.Enterococcaceae.Enterococcus	5.56889877161			-
Bacteria.Firmicutes.Clostridia.Clostridiales.Veillonellaceae.Veillonella.Veillonella_dispar	3.5734734427999997			-
Bacteria.Verrucomicrobia.Verrucomicrobiae.Verrucomicrobiales.Verrucomicrobiaceae.Akkermansia	1.63780538444			-
Bacteria.Firmicutes.Bacilli.Lactobacillales.Enterococcaceae.Vagococcus	2.1898831626499997			-
Bacteria.Actinobacteria.Coriobacteriia.Coriobacteriales.Coriobacteriaceae.Olsenella.Olsenella_profusa	2.27531464589			-
Bacteria.Synergistetes.Synergistia.Synergistales	1.3510350175299999			-
Bacteria.TM7	3.7970459555400002			-
Bacteria.Tenericutes.Mollicutes	1.60194778409			-
Bacteria.Firmicutes.Clostridia.Clostridiales.Lachnospiraceae._Ruminococcus_	3.7889894531699997			-
Bacteria.Firmicutes.Bacilli.Lactobacillales.Lactobacillaceae.Lactobacillus.Lactobacillus_paralimentarius	0.953095285325			-
Bacteria.Fusobacteria.Fusobacteriia	4.36477820284			-
Bacteria.Planctomycetes.Planctomycetia.Gemmatales	1.3451092359799999			-
Bacteria.Bacteroidetes._Saprospirae_._Saprospirales_	1.08116000944			-
Bacteria.Proteobacteria.Gammaproteobacteria.Enterobacteriales.Enterobacteriaceae	5.35180761204			-
Bacteria.Actinobacteria.Actinobacteria.Actinomycetales.Streptomycetaceae.Streptomyces.Streptomyces_mashuensis	0.828157009503			-
Bacteria.Firmicutes.Bacilli.Lactobacillales.Streptococcaceae.Lactococcus.Lactococcus_garvieae	3.8090688721699997			-
Bacteria._Thermi_.Deinococci.Deinococcales.Trueperaceae	0.629584330339			-
Bacteria.Firmicutes.Clostridia.Clostridiales.Ruminococcaceae.Ruminococcus.Ruminococcus_bromii	2.6868774769800003			-
Bacteria.Synergistetes.Synergistia.Synergistales.Dethiosulfovibrionaceae.TG5	0.828157009503			-
Bacteria.Firmicutes.Clostridia.Clostridiales.Lachnospiraceae.Pseudobutyrivibrio.Pseudobutyrivibrio_xylanivorans	0.655440456953			-
Bacteria.Actinobacteria.Coriobacteriia.Coriobacteriales.Coriobacteriaceae	3.5696775624400003			-
Bacteria.Firmicutes.Erysipelotrichi.Erysipelotrichales.Erysipelotrichaceae.Coprobacillus	2.3083034976700003			-
Bacteria.Firmicutes.Bacilli.Turicibacterales.Turicibacteraceae.Turicibacter	2.23801382571			-
Bacteria.Firmicutes.Bacilli.Lactobacillales.Leuconostocaceae.Weissella.Weissella_hellenica	1.6740176459799998			-
Bacteria.Firmicutes.Bacilli.Turicibacterales	2.23801382571			-
Bacteria.Chloroflexi.Ktedonobacteria.Thermogemmatisporales.Thermogemmatisporaceae	0.9142252536290001			-
Bacteria.Actinobacteria.Coriobacteriia.Coriobacteriales.Coriobacteriaceae.Paraeggerthella	1.7981937203			-
Bacteria.Bacteroidetes._Saprospirae_._Saprospirales_.Chitinophagaceae.Flavisolibacter	0.908953528376			-
Bacteria.Cyanobacteria	2.78032675725			-
Bacteria.Actinobacteria.Actinobacteria.Actinomycetales.Micrococcaceae.Kocuria	2.9638195215900005			-
Bacteria.Firmicutes.Clostridia.Clostridiales.Clostridiaceae.Proteiniclasticum	2.18354233645			-
Bacteria.Bacteroidetes.Bacteroidia.Bacteroidales.Porphyromonadaceae.Parabacteroides.Parabacteroides_gordonii	3.94466664431			-
Bacteria.Proteobacteria.Alphaproteobacteria.Sphingomonadales.Sphingomonadaceae	2.31381945137			-
Bacteria.Bacteroidetes.Bacteroidia.Bacteroidales.Prevotellaceae.Prevotella.Prevotella_stercorea	1.3444122053			-
Bacteria.Cyanobacteria.Chloroplast.Streptophyta	2.759793637			-
Bacteria.Proteobacteria.Betaproteobacteria.Burkholderiales.Burkholderiaceae	1.95382800855			-
Bacteria.Firmicutes.Clostridia.Clostridiales.Ruminococcaceae.Faecalibacterium	3.85621192742			-
Bacteria.Firmicutes.Clostridia.Clostridiales.Lachnospiraceae.Coprococcus.Coprococcus_eutactus	2.18456210093			-
Bacteria.Actinobacteria.Actinobacteria.Actinomycetales.Corynebacteriaceae.Corynebacterium	2.7530969986900002			-
Bacteria.Firmicutes.Clostridia.Clostridiales.Lachnospiraceae.Blautia.Blautia_producta	3.24687679608			-
Bacteria.Acidobacteria._Chloracidobacteria_.11_24	0.596163369981			-
Bacteria.Proteobacteria.Betaproteobacteria.Burkholderiales.Oxalobacteraceae.Janthinobacterium	0.828157009503			-
Bacteria.Actinobacteria.Coriobacteriia.Coriobacteriales.Coriobacteriaceae.Eggerthella.Eggerthella_lenta	2.983418255			-
Bacteria.Bacteroidetes.Bacteroidia.Bacteroidales	5.05260992451			-
Bacteria.Elusimicrobia	0.7722546290360001			-
Bacteria.Firmicutes.Clostridia.Clostridiales.Clostridiaceae.Clostridium.Clostridium_butyricum	1.57796096516			-
Bacteria.Firmicutes.Erysipelotrichi.Erysipelotrichales.Erysipelotrichaceae.Bulleidia.Bulleidia_moorei	2.25003084515			-
Bacteria.Chloroflexi.Ktedonobacteria.Thermogemmatisporales	0.9142252536290001			-
Bacteria.Actinobacteria.Acidimicrobiia.Acidimicrobiales.koll13	1.19613274157			-
Bacteria.Firmicutes.Clostridia.Clostridiales.Ruminococcaceae.Clostridium	1.62795385			-
Bacteria.Planctomycetes	1.9516212650799998			0.0360610914305
Bacteria.Actinobacteria.Actinobacteria.Actinomycetales.Dermatophilaceae	1.19613274157			-
Bacteria.Actinobacteria.Coriobacteriia.Coriobacteriales.Coriobacteriaceae.Olsenella	2.3052778648700003			-
Bacteria.Firmicutes.Bacilli.Lactobacillales.Aerococcaceae.Abiotrophia.Abiotrophia_defectiva	1.16551536636			-
Bacteria.Proteobacteria.Alphaproteobacteria.Rickettsiales.mitochondria.Silene	1.60630764551			-
Bacteria.Proteobacteria.Gammaproteobacteria.Pasteurellales.Pasteurellaceae	3.2701316427599996			-
Bacteria.Firmicutes.Clostridia.Clostridiales._Tissierellaceae_.Gallicola	2.27531464589			-
Bacteria.Bacteroidetes.Bacteroidia.Bacteroidales.Porphyromonadaceae.Porphyromonas	0.871610552017			-
Bacteria.Actinobacteria.Coriobacteriia.Coriobacteriales.Coriobacteriaceae.Olsenella.Olsenella_uli	1.12918654438			-
Bacteria.Firmicutes.Bacilli.Bacillales.Staphylococcaceae.Staphylococcus	2.34155067893			-
Bacteria.Firmicutes.Bacilli.Lactobacillales.Lactobacillaceae.Lactobacillus.Lactobacillus_manihotivorans	1.0500055748100001			-
Bacteria.Firmicutes.Clostridia.Clostridiales.Lachnospiraceae.Dorea.Dorea_longicatena	3.21520128769			-
Bacteria.Firmicutes.Clostridia.Clostridiales.Peptococcaceae	2.54416021136			-
Bacteria.Firmicutes.Bacilli.Lactobacillales.Enterococcaceae	5.63630846842			-
Bacteria.Firmicutes.Bacilli.Lactobacillales.Aerococcaceae.Granulicatella	1.5305013647299999			-
Bacteria.Actinobacteria.Actinobacteria.Actinomycetales.Micrococcaceae	3.19922459726			-
Bacteria.Bacteroidetes.Bacteroidia.Bacteroidales._Paraprevotellaceae_	2.32581434903			-
Bacteria.Firmicutes.Clostridia.Clostridiales.Ruminococcaceae.Gemmiger.Gemmiger_formicilis	4.63836682745			-
Bacteria.Proteobacteria.Gammaproteobacteria.Pseudomonadales.Pseudomonadaceae.Serpens.Serpens_flexibilis	0.577107377429			-
Bacteria.Actinobacteria.Coriobacteriia.Coriobacteriales.Coriobacteriaceae.Collinsella	3.21400782144			-
Bacteria.Proteobacteria.Epsilonproteobacteria.Campylobacterales	2.1348504539			-
Bacteria.Acidobacteria.Acidobacteria_6	2.4618882478999997	B	2.19480202722	0.00378310818161
Bacteria.Firmicutes.Erysipelotrichi.Erysipelotrichales.Erysipelotrichaceae.Holdemania	1.03389226498			-
Bacteria.Proteobacteria.Alphaproteobacteria.Sphingomonadales.Sphingomonadaceae.Sphingosinicella.Sphingosinicella_microcystinivorans	0.577107377429			-
Bacteria.Firmicutes.Clostridia.Clostridiales.Lachnospiraceae._Ruminococcus_._Ruminococcus__torques	3.08486749715			-
Bacteria.Firmicutes.Bacilli.Lactobacillales.Lactobacillaceae.Pediococcus	1.9830789671400002			-
Bacteria.Firmicutes.Clostridia.Clostridiales.Lachnospiraceae.Clostridium.Clostridium_symbiosum	3.61616600834			-
Bacteria.Firmicutes.Bacilli	5.72718682561			-
Bacteria.Firmicutes.Erysipelotrichi.Erysipelotrichales.Erysipelotrichaceae.cc_115	1.8297722823299998			-
Bacteria.Firmicutes.Clostridia.Clostridiales.Veillonellaceae.Anaerosinus	0.871610552017			-
Bacteria.Acidobacteria.Solibacteres.Solibacterales	1.68087736335			0.0360610914305
Bacteria.Proteobacteria.Deltaproteobacteria.Desulfuromonadales	1.03389226498			-
Bacteria.Firmicutes.Bacilli.Lactobacillales.Aerococcaceae	2.4185414682			-
Bacteria.Proteobacteria.Alphaproteobacteria.Sphingomonadales	2.3220608517500003			-
Bacteria.Firmicutes.Clostridia.Clostridiales.Lachnospiraceae._Ruminococcus_._Ruminococcus__gnavus	3.5461859102199997			-
Bacteria.Firmicutes.Clostridia.Clostridiales.Veillonellaceae.Veillonella	3.6768922627999996			-
Bacteria.Bacteroidetes.Bacteroidia.Bacteroidales.Prevotellaceae	4.79581065239			-
Bacteria.Tenericutes	1.60194778409			-
Bacteria.Actinobacteria.Actinobacteria.Actinomycetales.Nocardioidaceae.Nocardioides.Nocardioides_halotolerans	0.7722546290360001			-
Bacteria.Proteobacteria.Deltaproteobacteria.Myxococcales	0.629584330339			-
Bacteria.Firmicutes.Bacilli.Lactobacillales.Enterococcaceae.Melissococcus	2.10294389439			-
Bacteria.Proteobacteria.Betaproteobacteria.Burkholderiales.Comamonadaceae.Ramlibacter	0.73286226932			-
Bacteria.Firmicutes.Bacilli.Lactobacillales.Leuconostocaceae.Leuconostoc.Leuconostoc_fallax	1.19613274157			-
Bacteria.Actinobacteria.Thermoleophilia	2.3084792841099997	B	2.00421481519	0.0337107038299
Bacteria.Chloroflexi.Thermomicrobia	1.35103667635			-
Bacteria.Bacteroidetes.Bacteroidia.Bacteroidales.Rikenellaceae.Alistipes.Alistipes_onderdonkii	2.10204131413			-
Bacteria.AD3.ABS_6	1.1578218727299998			-
Bacteria.Proteobacteria.Alphaproteobacteria.Rickettsiales.mitochondria.Silene.Silene_vulgaris	1.60630764551			-
Bacteria.Firmicutes.Clostridia.Clostridiales	5.42649083786			-
Bacteria.Firmicutes.Clostridia.Clostridiales.Lachnospiraceae.Shuttleworthia.Shuttleworthia_satelles	1.9783461918			-
Bacteria.Firmicutes.Clostridia.Clostridiales.Eubacteriaceae.Pseudoramibacter_Eubacterium	1.7504246354900002			-
Bacteria.Firmicutes.Bacilli.Gemellales	1.8561849267299997			-
Bacteria.Firmicutes.Clostridia.Clostridiales.Ruminococcaceae.Clostridium.Clostridium_methylpentosum	1.62795385			-
Bacteria._Thermi_.Deinococci.Deinococcales.Deinococcaceae.Deinococcus	2.64329190137			-
Bacteria.Proteobacteria.Alphaproteobacteria.Rhizobiales.Methylocystaceae.Pleomorphomonas.Pleomorphomonas_oryzae	1.5551549310600001			-
Bacteria.Actinobacteria.Coriobacteriia.Coriobacteriales	3.5696775624400003			-
Bacteria.Actinobacteria.Coriobacteriia.Coriobacteriales.Coriobacteriaceae.Collinsella.Collinsella_aerofaciens	3.2128756119200004			-
Bacteria.Firmicutes.Bacilli.Lactobacillales.Streptococcaceae.Lactococcus	4.032457582709999			-
Bacteria.Acidobacteria._Chloracidobacteria_.RB41.Ellin6075	1.27693096949			-
Bacteria.Firmicutes.Clostridia.Clostridiales.Veillonellaceae.Megamonas	4.62665518641			-
Bacteria.Firmicutes.Clostridia.Clostridiales.Lachnospiraceae.Clostridium.Clostridium_bolteae	1.71479938591			-
Bacteria.Proteobacteria.Betaproteobacteria.Burkholderiales.Burkholderiaceae.Lautropia	1.95382800855			-
Bacteria.Firmicutes.Clostridia.Clostridiales.Lachnospiraceae.Roseburia.Roseburia_inulinivorans	1.7161388075400001			-
Bacteria.Chloroflexi.TK10.B07_WMSP1	0.975047641645			-
Bacteria.Actinobacteria.Coriobacteriia.Coriobacteriales.Coriobacteriaceae.Slackia	1.05422990986			-
Bacteria.Fusobacteria.Fusobacteriia.Fusobacteriales.Leptotrichiaceae.Leptotrichia	0.8781373730930001			-
Bacteria.NC10.12_24.MIZ17	1.76600896097			-
Bacteria.Firmicutes.Clostridia.Clostridiales.Ruminococcaceae.Ruminococcus.Ruminococcus_callidus	1.27607865948			-
Bacteria.Bacteroidetes.Flavobacteriia.Flavobacteriales._Weeksellaceae_.Chryseobacterium	1.35103667635			-
Bacteria.Firmicutes.Bacilli.Lactobacillales.Aerococcaceae.Granulicatella.Granulicatella_balaenopterae	1.5305013647299999			-
Bacteria.Actinobacteria.Actinobacteria.Actinomycetales.Nocardiaceae	2.29853501775			-
Bacteria.Proteobacteria.Gammaproteobacteria.Xanthomonadales.Xanthomonadaceae.Pseudoxanthomonas	0.577107377429			-
Bacteria.Firmicutes.Clostridia.Clostridiales.Clostridiaceae.Clostridium.Clostridium_paraputrificum	1.29757814936			-
Bacteria.Bacteroidetes._Saprospirae_._Saprospirales_.Chitinophagaceae	1.08116000944			-
Bacteria.Bacteroidetes.Cytophagia	0.596163369981			-
Bacteria.Actinobacteria.Actinobacteria.Actinomycetales.Streptosporangiaceae.Nonomuraea	1.19613274157			-
Bacteria.Elusimicrobia.Elusimicrobia.MVP_88	0.7722546290360001			-
Bacteria.Actinobacteria.Actinobacteria.Actinomycetales.Streptomycetaceae.Streptomyces	1.1291870051700001			-
Bacteria.Gemmatimonadetes.Gemm_1	1.69653074562			-
Bacteria.Firmicutes.Clostridia.Clostridiales.Clostridiaceae.Clostridium.Clostridium_tertium	1.80567655993			-
Bacteria.Actinobacteria.Actinobacteria.Actinomycetales.Pseudonocardiaceae.Saccharomonospora	1.35103667635			-
Bacteria.Firmicutes.Erysipelotrichi.Erysipelotrichales.Erysipelotrichaceae.Allobaculum	2.21134636756			-
Bacteria.Proteobacteria.Alphaproteobacteria.Rhodospirillales	1.89969358676			-
Bacteria.Fusobacteria.Fusobacteriia.Fusobacteriales	4.36477820284			-
Bacteria.Firmicutes.Bacilli.Lactobacillales.Enterococcaceae.Enterococcus.Enterococcus_haemoperoxidus	1.76295517063			-
Bacteria.Actinobacteria.Acidimicrobiia.Acidimicrobiales.C111	1.12918654438			-
Bacteria._Thermi_.Deinococci.Deinococcales.Trueperaceae.B_42	0.629584330339			-
Bacteria.Proteobacteria.Alphaproteobacteria.Rhizobiales.Hyphomicrobiaceae.Pedomicrobium	1.25412666335			-
Bacteria.Actinobacteria.Actinobacteria.Actinomycetales.Nocardioidaceae.Nocardioides	1.68319722616			0.0360610914305
Bacteria.Bacteroidetes.Bacteroidia.Bacteroidales._Barnesiellaceae_	0.8781373730930001			-
Bacteria.Firmicutes.Clostridia.Clostridiales.Lachnospiraceae.Shuttleworthia	1.9783461918			-
Bacteria.Firmicutes.Bacilli.Lactobacillales.Leuconostocaceae.Weissella	4.68107042304			-
Bacteria.Bacteroidetes.Flavobacteriia.Flavobacteriales	1.57760159057			-
Bacteria.Firmicutes.Clostridia.Clostridiales._Tissierellaceae_.Parvimonas	1.6520652896599999			-
Bacteria.SBR1093	0.828157009503			-
Bacteria.TM7.TM7_3.I025.Rs_045	2.40411255085			-
Bacteria.Actinobacteria.Acidimicrobiia.Acidimicrobiales.Iamiaceae	1.17365237469			-
Bacteria.Firmicutes.Bacilli.Bacillales	3.44979966266			-
Bacteria.Firmicutes.Bacilli.Lactobacillales.Streptococcaceae.Streptococcus.Streptococcus_luteciae	3.21323492342			-
Bacteria.Firmicutes.Bacilli.Lactobacillales.Leuconostocaceae.Weissella.Weissella_beninensis	1.35103667635			-
Bacteria.Actinobacteria.Coriobacteriia.Coriobacteriales.Coriobacteriaceae.Eggerthella	3.19056051885			-
Bacteria.Proteobacteria.Betaproteobacteria.Rhodocyclales.Rhodocyclaceae	1.39242810482			-
Bacteria.Firmicutes.Erysipelotrichi.Erysipelotrichales.Erysipelotrichaceae.Catenibacterium	3.37035180843			-
Bacteria.Proteobacteria.Deltaproteobacteria.Myxococcales.Nannocystaceae	0.629584330339			-
Bacteria.Firmicutes.Erysipelotrichi.Erysipelotrichales.Erysipelotrichaceae.Coprobacillus.Coprobacillus_cateniformis	2.1426779265099998			-
Bacteria.Actinobacteria.Coriobacteriia.Coriobacteriales.Coriobacteriaceae.Atopobium.Atopobium_rimae	2.05478493409			-
Bacteria.Actinobacteria.Thermoleophilia.Gaiellales	2.2412657064099997			0.0337107038299
Bacteria.Proteobacteria.Alphaproteobacteria.Rickettsiales	2.0303920945			-
Bacteria.Verrucomicrobia._Spartobacteria_._Chthoniobacterales_	0.908953528376			-
Bacteria.Proteobacteria.Gammaproteobacteria.Alteromonadales.Psychromonadaceae	1.62978954975			-
Bacteria.Firmicutes.Clostridia.Clostridiales.Lachnospiraceae.Clostridium.Clostridium_hathewayi	3.5306708122300003			-
Bacteria.Actinobacteria.Actinobacteria.Actinomycetales.Pseudonocardiaceae.Saccharopolyspora	1.62978954975			-
Bacteria.Proteobacteria.Alphaproteobacteria.Sphingomonadales.Sphingomonadaceae.Sphingosinicella	0.577107377429			-
Bacteria.Proteobacteria.Alphaproteobacteria.Rhizobiales.Bradyrhizobiaceae	1.82825754137			-
Bacteria.Actinobacteria.Actinobacteria.Actinomycetales.Propionibacteriaceae	1.7981937203			-
Bacteria.Chloroflexi.TK10	0.975047641645			-
Bacteria.Chloroflexi.TK17	1.35103667635			-
Bacteria.Actinobacteria.Coriobacteriia.Coriobacteriales.Coriobacteriaceae.Paraeggerthella.Paraeggerthella_hongkongensis	1.7981937203			-
Bacteria.Actinobacteria.Actinobacteria.Actinomycetales.Gordoniaceae	0.860817818673			-
Bacteria.Bacteroidetes.Bacteroidia.Bacteroidales._Odoribacteraceae_.Butyricimonas	1.49716273724			-
Bacteria.Chlorobi	0.7722546290360001			-
Bacteria.Proteobacteria.Gammaproteobacteria.Pseudomonadales.Pseudomonadaceae.Pseudomonas	2.7279322713			-
Bacteria.Bacteroidetes.Bacteroidia	5.05260992451			-
Bacteria.Proteobacteria.Gammaproteobacteria.Pseudomonadales.Moraxellaceae.Acinetobacter.Acinetobacter_guillouiae	1.4302156184700001			-
Bacteria.Actinobacteria.Actinobacteria.Actinomycetales.Actinopolysporaceae	0.953095285325			-
Bacteria.Bacteroidetes.Bacteroidia.Bacteroidales.Prevotellaceae.Prevotella	4.79563621313			-
Bacteria.Firmicutes.Clostridia.Clostridiales.Veillonellaceae.Succinispira.Succinispira_mobilis	1.6079235327099999			-
Bacteria.Firmicutes.Bacilli.Lactobacillales.Lactobacillaceae.Lactobacillus.Lactobacillus_vaginalis	2.1556890565			-
Bacteria.Firmicutes.Clostridia.Clostridiales.Ruminococcaceae.Subdoligranulum	3.9871311736400004			-
Bacteria.Tenericutes.CK_1C4_19	1.19613274157			-
Bacteria.Chloroflexi.Chloroflexi._Roseiflexales_._Roseiflexaceae_	1.30527764984			-
Bacteria.Bacteroidetes.Bacteroidia.Bacteroidales.Porphyromonadaceae.Dysgonomonas.Dysgonomonas_gadei	2.49139905089			-
Bacteria.Proteobacteria.Betaproteobacteria.Burkholderiales.Alcaligenaceae	2.0417553231400003			-
Bacteria.Bacteroidetes.Bacteroidia.Bacteroidales.Porphyromonadaceae.Macellibacteroides	2.08321842333			-
Bacteria.Firmicutes.Clostridia.Clostridiales.Ruminococcaceae.Ruminococcus	3.1846878038			-
Bacteria.Firmicutes.Bacilli.Lactobacillales	5.72462978102			-
Bacteria.Bacteroidetes.Flavobacteriia.Flavobacteriales._Weeksellaceae_.Cloacibacterium	1.18664117006			-
Bacteria.Actinobacteria.Actinobacteria.Actinomycetales.Micrococcaceae.Rothia.Rothia_mucilaginosa	1.60630764551			-
Bacteria.Actinobacteria.Actinobacteria.Actinomycetales.Nakamurellaceae	0.73286226932			-
Bacteria.Deferribacteres.Deferribacteres.Deferribacterales	1.1836582409			-
Bacteria.Chloroflexi.Anaerolineae.envOPS12	0.73070423557			-
Bacteria.Acidobacteria.DA052.Ellin6513	0.652065289661			-
Bacteria.Chloroflexi.Chloroflexi._Roseiflexales_._Kouleothrixaceae_	1.40402495157			-
Bacteria.Firmicutes.Clostridia.Clostridiales.Lachnospiraceae.Lactonifactor	2.14783570557			-
Bacteria.Cyanobacteria.Chloroplast	2.759793637			-
Bacteria.Firmicutes.Bacilli.Bacillales.Planococcaceae.Kurthia.Kurthia_gibsonii	3.36890288295			-
Bacteria.Bacteroidetes.Flavobacteriia.Flavobacteriales._Weeksellaceae_	1.57760159057			-
Bacteria.Bacteroidetes.Bacteroidia.Bacteroidales.Porphyromonadaceae.Dysgonomonas	2.94715750251			-
Bacteria.TM7.TM7_3.EW055	2.56055049627			-
Bacteria.Firmicutes.Clostridia.Clostridiales._Acidaminobacteraceae_	1.76600896097			-
Bacteria.Firmicutes.Bacilli.Lactobacillales.Lactobacillaceae	3.93610084946			-
Bacteria.Firmicutes.Bacilli.Lactobacillales.Streptococcaceae.Streptococcus.Streptococcus_anginosus	2.09680963113			-
Bacteria.Firmicutes.Bacilli.Lactobacillales.Leuconostocaceae.Leuconostoc.Leuconostoc_mesenteroides	2.19613274157			-
Bacteria.Firmicutes.Bacilli.Lactobacillales.Lactobacillaceae.Lactobacillus.Lactobacillus_helveticus	2.26001275086			-
Bacteria.Bacteroidetes.Bacteroidia.Bacteroidales.Rikenellaceae.Alistipes	2.22783847555			-
Bacteria.NC10.12_24	1.76600896097			-
Bacteria.Firmicutes.Clostridia.Clostridiales.Veillonellaceae	4.778126676259999			-
Bacteria.Chlamydiae.Chlamydiia.Chlamydiales	1.19613274157			-
Bacteria.Firmicutes.Clostridia.Clostridiales._Tissierellaceae_	2.7823995087			-
Bacteria.Bacteroidetes.Bacteroidia.Bacteroidales.Prevotellaceae.Prevotella.Prevotella_copri	4.74138261026			-
Bacteria.Actinobacteria.Coriobacteriia.Coriobacteriales.Coriobacteriaceae.Atopobium	2.8827920396499995			-
Bacteria.Proteobacteria.Alphaproteobacteria.Caulobacterales.Caulobacteraceae.Mycoplana	0.5917941813			-
Bacteria.Fusobacteria	4.36477820284			-
Bacteria.Firmicutes.Clostridia	5.42649083786			-
Bacteria.Firmicutes.Clostridia.Clostridiales.Lachnospiraceae.Coprococcus	3.61360267687			-
Bacteria.Actinobacteria.Actinobacteria.Bifidobacteriales.Bifidobacteriaceae.Bifidobacterium.Bifidobacterium_longum	3.1548605842299997			-
Bacteria.Deferribacteres.Deferribacteres.Deferribacterales.Deferribacteraceae.Mucispirillum	1.1836582409			-
Bacteria.Proteobacteria.Alphaproteobacteria.Rickettsiales.mitochondria.Acorus	1.6732539962900002			-
Bacteria.Actinobacteria.MB_A2_108.0319_7L14	1.99448809615			-
Bacteria.Actinobacteria.Coriobacteriia.Coriobacteriales.Coriobacteriaceae.Enterococcus.Enterococcus_casseliflavus	2.72578333087			-
Bacteria.Synergistetes	1.3510350175299999			-
Bacteria.Firmicutes.Bacilli.Bacillales.Bacillaceae.Bacillus.Bacillus_flexus	0.596163369981			-
Bacteria.Firmicutes.Clostridia.Clostridiales.Ruminococcaceae.Subdoligranulum.Subdoligranulum_variabile	3.9871311736400004			-
Bacteria.Tenericutes.Mollicutes.Mycoplasmatales	1.4276700015500001			-
Bacteria.Firmicutes.Clostridia.Clostridiales.Clostridiaceae.Clostridium	3.64379866585			-
Bacteria.Bacteroidetes.Cytophagia.Cytophagales.Cytophagaceae	0.596163369981			-
Bacteria.Acidobacteria.Acidobacteriia	1.71650976492			-
Bacteria.Verrucomicrobia._Pedosphaerae_._Pedosphaerales_	0.7722546290360001			-
Bacteria.WS3.PRR_12.Sediment_1	1.58148478458			-
Bacteria.Proteobacteria.Epsilonproteobacteria.Campylobacterales.Campylobacteraceae.Campylobacter	2.1348504539			-
Bacteria.Proteobacteria.Deltaproteobacteria.Desulfuromonadales.Geobacteraceae	1.03389226498			-
Bacteria.Acidobacteria	2.7573394388300003	B	2.48481143217	0.0309368656959
Bacteria.Chloroflexi.Chloroflexi._Roseiflexales_	1.6584818433500002			-
Bacteria._Thermi_.Deinococci.Deinococcales	2.64747965555			-
Bacteria.Actinobacteria.Actinobacteria.Actinomycetales.Micrococcaceae.Rothia	2.39242785349			-
Bacteria.Actinobacteria.Actinobacteria.Actinomycetales.Nocardioidaceae	1.98232390098			0.0360610914305
Bacteria.Tenericutes.Mollicutes.Mycoplasmatales.Mycoplasmataceae.Mycoplasma	1.4276700015500001			-
Bacteria.Actinobacteria.Actinobacteria.Actinomycetales.Intrasporangiaceae.Phycicoccus	0.629584330339			-
Bacteria.Proteobacteria.Betaproteobacteria.SC_I_84	0.897193365644			-
Bacteria.Firmicutes.Bacilli.Lactobacillales.Leuconostocaceae.Leuconostoc	3.16537602363			-
Bacteria.Bacteroidetes.Bacteroidia.Bacteroidales.Porphyromonadaceae.Paludibacter	0.596163369981			-
Bacteria.Firmicutes.Clostridia.Clostridiales.Lachnospiraceae.Clostridium.Clostridium_aldenense	2.6193527560099996			-
Bacteria.Proteobacteria.Gammaproteobacteria.Thiotrichales.Piscirickettsiaceae	1.19613274157			-
Bacteria.Verrucomicrobia.Verrucomicrobiae.Verrucomicrobiales	1.63780538444			-
Bacteria.Firmicutes.Clostridia.Clostridiales.Lachnospiraceae.Oribacterium	1.57368220289			-
Bacteria.Proteobacteria.Alphaproteobacteria.Rickettsiales.mitochondria	2.0303920945			-
Bacteria.Firmicutes.Bacilli.Gemellales.Gemellaceae	1.8561849267299997			-
Bacteria.Proteobacteria.Betaproteobacteria.Burkholderiales.Oxalobacteraceae.Massilia	0.897193365644			-
Bacteria.Bacteroidetes.Bacteroidia.Bacteroidales.Bacteroidaceae.Bacteroides.Bacteroides_acidifaciens	1.03173423123			-
Bacteria.Proteobacteria.Gammaproteobacteria.Pseudomonadales.Moraxellaceae.Enhydrobacter	1.6204647386500002			-
Bacteria.Proteobacteria.Betaproteobacteria.Burkholderiales	2.43790908081			-
Bacteria.Firmicutes.Bacilli.Bacillales.Planococcaceae.Staphylococcus	0.629584330339			-
Bacteria.Proteobacteria.Betaproteobacteria.Burkholderiales.Alcaligenaceae.Sutterella	2.0417553231400003			-
Bacteria.Acidobacteria.Acidobacteria_6.iii1_15.RB40	1.19613274157			-
Bacteria.Firmicutes.Clostridia.Clostridiales.Ruminococcaceae.Anaerotruncus	2.3863984806			-
Bacteria.WS3.PRR_12	1.58148478458			-
Bacteria.Firmicutes.Erysipelotrichi.Erysipelotrichales.Erysipelotrichaceae._Eubacterium_	4.67645044768			-
Bacteria.Chloroflexi.Ktedonobacteria	0.9142252536290001			-
Bacteria.Bacteroidetes.Bacteroidia.Bacteroidales.Bacteroidaceae.Bacteroides.Bacteroides_plebeius	3.29110648488			-
Bacteria.Proteobacteria.Alphaproteobacteria.Rhodospirillales.Rhodospirillaceae	1.6151886557100001			0.0360610914305
Bacteria.Actinobacteria.Actinobacteria.Actinomycetales.Streptomycetaceae	1.53000510972			0.0123117695228
Bacteria.Actinobacteria.Actinobacteria.Actinomycetales.Gordoniaceae.Gordonia	0.860817818673			-
Bacteria.Proteobacteria.Alphaproteobacteria.Sphingomonadales.Sphingomonadaceae.Sphingomonas.Sphingomonas_yabuuchiae	1.4649789653100003			-
Bacteria.Firmicutes.Clostridia.Clostridiales.Lachnospiraceae.Epulopiscium	1.8858510329700002			-
Bacteria.Bacteroidetes.Bacteroidia.Bacteroidales.Rikenellaceae.Alistipes.Alistipes_finegoldii	1.19613274157			-
Bacteria.Proteobacteria.Deltaproteobacteria.Syntrophobacterales.Syntrophobacteraceae	1.80449069964			-
Bacteria.Firmicutes.Clostridia.Clostridiales.Veillonellaceae.Megasphaera	3.1069987275099997			-
Bacteria.Chloroflexi.Anaerolineae	1.0923857490200002			-
Bacteria.Bacteroidetes.Bacteroidia.Bacteroidales.Porphyromonadaceae	4.0820047717			-
Bacteria.Actinobacteria	4.24074244567			-
Bacteria.Actinobacteria.Actinobacteria.Actinomycetales.Mycobacteriaceae.Mycobacterium	0.7722546290360001			-
Bacteria.Fusobacteria.Fusobacteriia.Fusobacteriales.Fusobacteriaceae	4.36477820284			-
Bacteria.Acidobacteria.iii1_8.DS_18	1.5551549310600001			-
Bacteria.Planctomycetes.Planctomycetia.Gemmatales.Gemmataceae	1.2099819937899998			-
Bacteria	6.000000035529999			-
Bacteria.Actinobacteria.Actinobacteria.Actinomycetales.Corynebacteriaceae.Corynebacterium.Corynebacterium_variabile	2.38696574998			-
